# Supplementary material for: Glycation of Whey Proteins Increases the Ex Vivo Immune Response of Lymphocytes Sensitized to β-Lactoglobulin
Source: Nutrients. 2023 Jul 12;15(14):3110. doi: 10.3390/nu15143110 (PMC10384914; doi:10.3390/nu15143110)
Supplement: Supplementary file 1 [file nutrients-15-03110-s001.zip]

Archive with 1 entries (1 files):
- nutrients-2443502-supplementary.tif
